# Supplementary material for: Orthosilicic acid inhibits human osteoclast differentiation and bone resorption
Source: PLoS One. 2024 Oct 15;19(10):e0312169. doi: 10.1371/journal.pone.0312169 (PMC11478830; doi:10.1371/journal.pone.0312169)
Supplement: S1 Data — (XLSX) [file pone.0312169.s001.xlsx]

## Sheet: Fig 1
	Number of TRAP+ multinucleated cells/well					Table Analyzed	72h					Table Analyzed	96h
		48h	72h	96h
	RANKL	0	891	1599		Column B	RANKL+Si					Column B	RANKL+Si
		0	1082	2035		vs.	vs,					vs.	vs,
		0	1200	1793		Column A	RANKL					Column A	RANKL
	RANKL +	0	578	636
	Si	0	663	784		Unpaired t test						Unpaired t test
		0	709	252		P value	0.0141					P value	0.0035
						P value summary	*					P value summary	**
						Significantly different (P < 0.05)?	Yes					Significantly different (P < 0.05)?	Yes
						One- or two-tailed P value?	Two-tailed					One- or two-tailed P value?	Two-tailed
						t, df	t=4,166, df=4					t, df	t=6,191, df=4
						How big is the difference?						How big is the difference?
						Mean of column A	1058					Mean of column A	1809
						Mean of column B	650					Mean of column B	558
						Difference between means (B - A) ± SEM	-407,7 ± 97,86					Difference between means (B - A) ± SEM	-1251 ± 202,1
						95% confidence interval	-679,4 to -136,0					95% confidence interval	-1812 to -689,9
						R squared (eta squared)	0.8127					R squared (eta squared)	0.9055
						F test to compare variances						F test to compare variances
						F, DFn, Dfd	5,505, 2, 2					F, DFn, Dfd	1,567, 2, 2
						P value	0.3075					P value	0.779
						P value summary	ns					P value summary	ns
						Significantly different (P < 0.05)?	No					Significantly different (P < 0.05)?	No
						Normality of Residuals						Normality of Residuals
						Test name	Statistics	P value	Passed normality test (alpha=0,05)?	P value summary		Test name	Statistics	P value	Passed normality test (alpha=0,05)?	P value summary
						Anderson-Darling (A2*)	N too small					Anderson-Darling (A2*)	N too small
						D'Agostino-Pearson omnibus (K2)	N too small					D'Agostino-Pearson omnibus (K2)	N too small
						Shapiro-Wilk (W)	0.973	0.9118	Yes	ns		Shapiro-Wilk (W)	0.9072	0.4183	Yes	ns
						Kolmogorov-Smirnov (distance)	0.2149	>0,1000	Yes	ns		Kolmogorov-Smirnov (distance)	0.1797	>0,1000	Yes	ns
						Data analyzed						Data analyzed
						Sample size, column A	3					Sample size, column A	3
						Sample size, column B	3					Sample size, column B	3

## Sheet: Fig 2.a
	Gene expression data (dCq values) from RT-qPCR					Table Analyzed	CtsK dCq					Table Analyzed	CtsK dCq					Table Analyzed	CtsK dCq
	CtsK	48h	72h	96h
	RANKL	-2.41	-4.22	-4.52		Column B	48h RL+Si					Column D	72h RL+Si					Column F	96h RL+Si
		-2.27	-4.05	-4.76		vs.	vs,					vs.	vs,					vs.	vs,
		-2.88	-4.48	-4.95		Column A	48h RL					Column C	72h RL					Column E	96h RL
		-2.87	-4.47	-5.18
		-2.74		-5.11		Unpaired t test						Unpaired t test						Unpaired t test
		-2.31	-3.72	-4.47		P value	<0,0001					P value	0.0025					P value	0.0724
	RANKL +	-0.50	-1.93	-3.85		P value summary	****					P value summary	**					P value summary	ns
	Si	-0.88	-2.84	-4.86		Significantly different (P < 0.05)?	Yes					Significantly different (P < 0.05)?	Yes					Significantly different (P < 0.05)?	No
		-1.36	-3.87	-4.78		One- or two-tailed P value?	Two-tailed					One- or two-tailed P value?	Two-tailed					One- or two-tailed P value?	Two-tailed
		-1.43	-3.20	-4.83		t, df	t=7,748, df=10					t, df	t=4,139, df=9					t, df	t=2,008, df=10
		-1.42	-2.66	-3.79
		-1.03	-2.24	-3.65		How big is the difference?						How big is the difference?						How big is the difference?
						Mean of column A	-2.58					Mean of column C	-4.188					Mean of column E	-4.832
						Mean of column B	-1.103					Mean of column D	-2.79					Mean of column F	-4.293
						Difference between means (B - A) ± SEM	1,477 ± 0,1906					Difference between means (D - C) ± SEM	1,398 ± 0,3377					Difference between means (F - E) ± SEM	0,5383 ± 0,2681
						95% confidence interval	1,052 to 1,901					95% confidence interval	0,6340 to 2,162					95% confidence interval	-0,05893 to 1,136
						R squared (eta squared)	0.8572					R squared (eta squared)	0.6556					R squared (eta squared)	0.2874
						F test to compare variances						F test to compare variances						F test to compare variances
						F, DFn, Dfd	1,741, 5, 5					F, DFn, Dfd	4,746, 5, 4					F, DFn, Dfd	3,834, 5, 5
						P value	0.5577					P value	0.1565					P value	0.1665
						P value summary	ns					P value summary	ns					P value summary	ns
						Significantly different (P < 0.05)?	No					Significantly different (P < 0.05)?	No					Significantly different (P < 0.05)?	No
						Normality of Residuals						Normality of Residuals						Normality of Residuals
						Test name	Statistics	P value	Passed normality test (alpha=0,05)?	P value summary		Test name	Statistics	P value	Passed normality test (alpha=0,05)?	P value summary		Test name	Statistics	P value	Passed normality test (alpha=0,05)?	P value summary
						Anderson-Darling (A2*)	0.6063	0.088	Yes	ns		Anderson-Darling (A2*)	0.2136	0.8007	Yes	ns		Anderson-Darling (A2*)	0.4275	0.2599	Yes	ns
						D'Agostino-Pearson omnibus (K2)	1.331	0.5141	Yes	ns		D'Agostino-Pearson omnibus (K2)	0.9204	0.6312	Yes	ns		D'Agostino-Pearson omnibus (K2)	4.225	0.121	Yes	ns
						Shapiro-Wilk (W)	0.88	0.0877	Yes	ns		Shapiro-Wilk (W)	0.9714	0.9004	Yes	ns		Shapiro-Wilk (W)	0.9086	0.2046	Yes	ns
						Kolmogorov-Smirnov (distance)	0.2093	>0,1000	Yes	ns		Kolmogorov-Smirnov (distance)	0.1283	>0,1000	Yes	ns		Kolmogorov-Smirnov (distance)	0.176	>0,1000	Yes	ns
						Data analyzed						Data analyzed						Data analyzed
						Sample size, column A	6					Sample size, column C	5					Sample size, column E	6
						Sample size, column B	6					Sample size, column D	6					Sample size, column F	6

## Sheet: Fig 2.b
	Gene expression data (dCq values) from RT-qPCR					Table Analyzed	CalcR dCq					Table Analyzed	CalcR dCq					Table Analyzed	CalcR dCq
	CalcR	48h	72h	96h
	RANKL	9.58	9.02	8.69		Column B	48h RL+Si					Column D	72h RL+Si					Column F	96h RL+Si
		10.21	9.84			vs.	vs,					vs.	vs,					vs.	vs,
		8.45	9.84	9.09		Column A	48h RL					Column C	72h RL					Column E	96h RL
		8.82	9.90	7.63
		9.49	8.86	8.62		Unpaired t test						Unpaired t test						Unpaired t test
		8.73	8.65	8.36		P value	0.0454					P value	0.3645					P value	0.0624
	RANKL +		10.44	9.48		P value summary	*					P value summary	ns					P value summary	ns
	Si	10.99	10.07	9.19		Significantly different (P < 0.05)?	Yes					Significantly different (P < 0.05)?	No					Significantly different (P < 0.05)?	No
		9.81	9.13	9.09		One- or two-tailed P value?	Two-tailed					One- or two-tailed P value?	Two-tailed					One- or two-tailed P value?	Two-tailed
		9.53	9.27	8.37		t, df	t=2,321, df=9					t, df	t=0,9500, df=10					t, df	t=2,126, df=9
		10.75	8.83	9.52
		9.66	10.51	8.92		How big is the difference?						How big is the difference?						How big is the difference?
						Mean of column A	9.213					Mean of column C	9.352					Mean of column E	8.478
						Mean of column B	10.15					Mean of column D	9.708					Mean of column F	9.095
						Difference between means (B - A) ± SEM	0,9347 ± 0,4027					Difference between means (D - C) ± SEM	0,3567 ± 0,3754					Difference between means (F - E) ± SEM	0,6170 ± 0,2902
						95% confidence interval	0,02363 to 1,846					95% confidence interval	-0,4799 to 1,193					95% confidence interval	-0,03943 to 1,273
						R squared (eta squared)	0.3744					R squared (eta squared)	0.08278					R squared (eta squared)	0.3344
						F test to compare variances						F test to compare variances						F test to compare variances
						F, DFn, Dfd	1,038, 4, 5					F, DFn, Dfd	1,608, 5, 5					F, DFn, Dfd	1,639, 4, 5
						P value	0.942					P value	0.6151					P value	0.5954
						P value summary	ns					P value summary	ns					P value summary	ns
						Significantly different (P < 0.05)?	No					Significantly different (P < 0.05)?	No					Significantly different (P < 0.05)?	No
						Normality of Residuals						Normality of Residuals						Normality of Residuals
						Test name	Statistics	P value	Passed normality test (alpha=0,05)?	P value summary		Test name	Statistics	P value	Passed normality test (alpha=0,05)?	P value summary		Test name	Statistics	P value	Passed normality test (alpha=0,05)?	P value summary
						Anderson-Darling (A2*)	0.5409	0.1257	Yes	ns		Anderson-Darling (A2*)	0.6907	0.0525	Yes	ns		Anderson-Darling (A2*)	0.3726	0.3529	Yes	ns
						D'Agostino-Pearson omnibus (K2)	2.878	0.2372	Yes	ns		D'Agostino-Pearson omnibus (K2)	6.291	0.043	No	*		D'Agostino-Pearson omnibus (K2)	1.641	0.4402	Yes	ns
						Shapiro-Wilk (W)	0.8921	0.1477	Yes	ns		Shapiro-Wilk (W)	0.8745	0.0746	Yes	ns		Shapiro-Wilk (W)	0.9254	0.366	Yes	ns
						Kolmogorov-Smirnov (distance)	0.2494	0.0544	Yes	ns		Kolmogorov-Smirnov (distance)	0.2202	>0,1000	Yes	ns		Kolmogorov-Smirnov (distance)	0.1683	>0,1000	Yes	ns
						Data analyzed						Data analyzed						Data analyzed
						Sample size, column A	6					Sample size, column C	6					Sample size, column E	5
						Sample size, column B	5					Sample size, column D	6					Sample size, column F	6

## Sheet: Fig 2.c
	Gene expression data (dCq values) from RT-qPCR					Table Analyzed	TRAP dCq					Table Analyzed	TRAP dCq					Table Analyzed	TRAP dCq
	TRAP	48h	72h	96h
	RANKL	2.19	0.74	1.13		Column B	48h RL+Si					Column D	72h RL+Si					Column F	96h RL+Si
		1.72	-0.48	0.29		vs.	vs,					vs.	vs,					vs.	vs,
		0.62	-0.67	0.32		Column A	48h RL					Column C	72h RL					Column E	96h RL
		0.81		-1.35
		1.03	-1.26	-0.04		Unpaired t test						Unpaired t test						Unpaired t test
		0.43	-0.08	-0.13		P value	0.0223					P value	0.0045					P value	0.0618
	RANKL +	3.53	2.32	1.44		P value summary	*					P value summary	**					P value summary	ns
	Si	2.25	1.98	1.12		Significantly different (P < 0.05)?	Yes					Significantly different (P < 0.05)?	Yes					Significantly different (P < 0.05)?	No
		1.84	0.73	0.93		One- or two-tailed P value?	Two-tailed					One- or two-tailed P value?	Two-tailed					One- or two-tailed P value?	Two-tailed
			0.79	0.51		t, df	t=2,754, df=9					t, df	t=3,904, df=8					t, df	t=2,103, df=10
		2.47		0.47
		1.56	1.38	0.44		How big is the difference?						How big is the difference?						How big is the difference?
						Mean of column A	1.133					Mean of column C	-0.35					Mean of column E	0.03667
						Mean of column B	2.33					Mean of column D	1.44					Mean of column F	0.8183
						Difference between means (B - A) ± SEM	1,197 ± 0,4345					Difference between means (D - C) ± SEM	1,790 ± 0,4585					Difference between means (F - E) ± SEM	0,7817 ± 0,3717
						95% confidence interval	0,2138 to 2,179					95% confidence interval	0,7327 to 2,847					95% confidence interval	-0,04663 to 1,610
						R squared (eta squared)	0.4574					R squared (eta squared)	0.6558					R squared (eta squared)	0.3066
						F test to compare variances						F test to compare variances						F test to compare variances
						F, DFn, Dfd	1,231, 4, 5					F, DFn, Dfd	1,106, 4, 4					F, DFn, Dfd	3,880, 5, 5
						P value	0.8072					P value	0.9244					P value	0.163
						P value summary	ns					P value summary	ns					P value summary	ns
						Significantly different (P < 0.05)?	No					Significantly different (P < 0.05)?	No					Significantly different (P < 0.05)?	No
						Normality of Residuals						Normality of Residuals						Normality of Residuals
						Test name	Statistics	P value	Passed normality test (alpha=0,05)?	P value summary		Test name	Statistics	P value	Passed normality test (alpha=0,05)?	P value summary		Test name	Statistics	P value	Passed normality test (alpha=0,05)?	P value summary
						Anderson-Darling (A2*)	0.443	0.2317	Yes	ns		Anderson-Darling (A2*)	0.21	0.8057	Yes	ns		Anderson-Darling (A2*)	0.3436	0.4245	Yes	ns
						D'Agostino-Pearson omnibus (K2)	1.593	0.451	Yes	ns		D'Agostino-Pearson omnibus (K2)	1	0.6065	Yes	ns		D'Agostino-Pearson omnibus (K2)	2.926	0.2315	Yes	ns
						Shapiro-Wilk (W)	0.9005	0.1873	Yes	ns		Shapiro-Wilk (W)	0.9521	0.6936	Yes	ns		Shapiro-Wilk (W)	0.9468	0.5903	Yes	ns
						Kolmogorov-Smirnov (distance)	0.1831	>0,1000	Yes	ns		Kolmogorov-Smirnov (distance)	0.135	>0,1000	Yes	ns		Kolmogorov-Smirnov (distance)	0.1855	>0,1000	Yes	ns
						Data analyzed						Data analyzed						Data analyzed
						Sample size, column A	6					Sample size, column C	5					Sample size, column E	6
						Sample size, column B	5					Sample size, column D	5					Sample size, column F	6

## Sheet: Fig 2.d
	Gene expression data (dCq values) from RT-qPCR					Table Analyzed	DC-STAMP dCq					Table Analyzed	DC-STAMP dCq					Table Analyzed	DC-STAMP dCq
	DC-STAMP	48h	72h	96h
	RANKL	4.79	4.44	4.59		Column B	48h RL+Si					Column D	72h RL+Si					Column F	96h RL+Si
		4.65	4.60	4.38		vs.	vs,					vs.	vs,					vs.	vs,
		3.68	4.67	4.44		Column A	48h RL					Column C	72h RL					Column E	96h RL
		4.23	4.15	4.11
		4.15	4.48	4.70		Unpaired t test						Unpaired t test						Unpaired t test
		3.56	4.65	3.99		P value	0.0489					P value	0.052					P value	<0,0001
	RANKL +	5.25	5.09	9.21		P value summary	*					P value summary	ns					P value summary	****
	Si	4.96	5.26	9.47		Significantly different (P < 0.05)?	Yes					Significantly different (P < 0.05)?	No					Significantly different (P < 0.05)?	Yes
		4.67	4.39	8.52		One- or two-tailed P value?	Two-tailed					One- or two-tailed P value?	Two-tailed					One- or two-tailed P value?	Two-tailed
		4.15	4.62	9.18		t, df	t=2,241, df=10					t, df	t=2,205, df=10					t, df	t=26,24, df=10
		4.48	4.71	9.37
		4.65	4.95	8.90		How big is the difference?						How big is the difference?						How big is the difference?
						Mean of column A	4.177					Mean of column C	4.498					Mean of column E	4.368
						Mean of column B	4.727					Mean of column D	4.837					Mean of column F	9.108
						Difference between means (B - A) ± SEM	0,5500 ± 0,2455					Difference between means (D - C) ± SEM	0,3383 ± 0,1535					Difference between means (F - E) ± SEM	4,740 ± 0,1806
						95% confidence interval	0,003089 to 1,097					95% confidence interval	-0,003625 to 0,6803					95% confidence interval	4,338 to 5,142
						R squared (eta squared)	0.3343					R squared (eta squared)	0.327					R squared (eta squared)	0.9857
						F test to compare variances						F test to compare variances						F test to compare variances
						F, DFn, Dfd	2,134, 5, 5					F, DFn, Dfd	2,761, 5, 5					F, DFn, Dfd	1,615, 5, 5
						P value	0.4251					P value	0.2893					P value	0.6119
						P value summary	ns					P value summary	ns					P value summary	ns
						Significantly different (P < 0.05)?	No					Significantly different (P < 0.05)?	No					Significantly different (P < 0.05)?	No
						Normality of Residuals						Normality of Residuals						Normality of Residuals
						Test name	Statistics	P value	Passed normality test (alpha=0,05)?	P value summary		Test name	Statistics	P value	Passed normality test (alpha=0,05)?	P value summary		Test name	Statistics	P value	Passed normality test (alpha=0,05)?	P value summary
						Anderson-Darling (A2*)	0.2859	0.5601	Yes	ns		Anderson-Darling (A2*)	0.1788	0.8949	Yes	ns		Anderson-Darling (A2*)	0.3522	0.4042	Yes	ns
						D'Agostino-Pearson omnibus (K2)	0.7075	0.702	Yes	ns		D'Agostino-Pearson omnibus (K2)	0.2287	0.892	Yes	ns		D'Agostino-Pearson omnibus (K2)	1.289	0.5248	Yes	ns
						Shapiro-Wilk (W)	0.9436	0.5455	Yes	ns		Shapiro-Wilk (W)	0.9777	0.9727	Yes	ns		Shapiro-Wilk (W)	0.9316	0.3971	Yes	ns
						Kolmogorov-Smirnov (distance)	0.1285	>0,1000	Yes	ns		Kolmogorov-Smirnov (distance)	0.1558	>0,1000	Yes	ns		Kolmogorov-Smirnov (distance)	0.1823	>0,1000	Yes	ns
						Data analyzed						Data analyzed						Data analyzed
						Sample size, column A	6					Sample size, column C	6					Sample size, column E	6
						Sample size, column B	6					Sample size, column D	6					Sample size, column F	6

## Sheet: Fig 2.e
	Gene expression data (dCq values) from RT-qPCR					Table Analyzed	AQP9 dCq					Table Analyzed	AQP9 dCq					Table Analyzed	AQP9 dCq
	AQP9	48h	72h	96h
	RANKL	7.24	6.76	6.54		Column B	48h RL+Si					Column D	72h RL+Si					Column F	96h RL+Si
		7.32	6.86	6.48		vs.	vs,					vs.	vs,					vs.	vs,
		5.98	7.08	6.10		Column A	48h RL					Column C	72h RL					Column E	96h RL
		6.03	7.11	6.30
		8.07	6.55	6.80		Unpaired t test						Unpaired t test						Unpaired t test
		6.23	6.22	6.16		P value	0.8029					P value	0.0043					P value	0.1832
	RANKL +	6.21	5.81	6.21		P value summary	ns					P value summary	**					P value summary	ns
	Si	6.85	6.67	6.46		Significantly different (P < 0.05)?	No					Significantly different (P < 0.05)?	Yes					Significantly different (P < 0.05)?	No
		6.53	5.41	6.27		One- or two-tailed P value?	Two-tailed					One- or two-tailed P value?	Two-tailed					One- or two-tailed P value?	Two-tailed
		6.76	6.04	6.44		t, df	t=0,2564, df=10					t, df	t=3,667, df=10					t, df	t=1,430, df=10
		7.04	5.75	5.41
		6.91	6.05	5.92		How big is the difference?						How big is the difference?						How big is the difference?
						Mean of column A	6.812					Mean of column C	6.763					Mean of column E	6.397
						Mean of column B	6.717					Mean of column D	5.955					Mean of column F	6.118
						Difference between means (B - A) ± SEM	-0,09500 ± 0,3706					Difference between means (D - C) ± SEM	-0,8083 ± 0,2205					Difference between means (F - E) ± SEM	-0,2783 ± 0,1946
						95% confidence interval	-0,9207 to 0,7307					95% confidence interval	-1,300 to -0,3171					95% confidence interval	-0,7120 to 0,1553
						R squared (eta squared)	0.00653					R squared (eta squared)	0.5734					R squared (eta squared)	0.1698
						F test to compare variances						F test to compare variances						F test to compare variances
						F, DFn, Dfd	8,091, 5, 5					F, DFn, Dfd	1,556, 5, 5					F, DFn, Dfd	2,307, 5, 5
						P value	0.0386					P value	0.6396					P value	0.3801
						P value summary	*					P value summary	ns					P value summary	ns
						Significantly different (P < 0.05)?	Yes					Significantly different (P < 0.05)?	No					Significantly different (P < 0.05)?	No
						Normality of Residuals						Normality of Residuals						Normality of Residuals
						Test name	Statistics	P value	Passed normality test (alpha=0,05)?	P value summary		Test name	Statistics	P value	Passed normality test (alpha=0,05)?	P value summary		Test name	Statistics	P value	Passed normality test (alpha=0,05)?	P value summary
						Anderson-Darling (A2*)	0.252	0.672	Yes	ns		Anderson-Darling (A2*)	0.2431	0.7044	Yes	ns		Anderson-Darling (A2*)	0.3225	0.4786	Yes	ns
						D'Agostino-Pearson omnibus (K2)	0.5234	0.7697	Yes	ns		D'Agostino-Pearson omnibus (K2)	0.2445	0.8849	Yes	ns		D'Agostino-Pearson omnibus (K2)	2.33	0.312	Yes	ns
						Shapiro-Wilk (W)	0.9514	0.6583	Yes	ns		Shapiro-Wilk (W)	0.9596	0.7777	Yes	ns		Shapiro-Wilk (W)	0.9334	0.4179	Yes	ns
						Kolmogorov-Smirnov (distance)	0.1295	>0,1000	Yes	ns		Kolmogorov-Smirnov (distance)	0.1453	>0,1000	Yes	ns		Kolmogorov-Smirnov (distance)	0.1856	>0,1000	Yes	ns
						Data analyzed						Data analyzed						Data analyzed
						Sample size, column A	6					Sample size, column C	6					Sample size, column E	6
						Sample size, column B	6					Sample size, column D	6					Sample size, column F	6

## Sheet: Fig 3
	Number of resorption pits/bone slice				Table Analyzed	Resorption pits
	RANKL	1887
		4663			Column B	RANKL+Si
		3234			vs.	vs,
		3201			Column A	RANKL
		4138
	RANKL +	738			Unpaired t test
	Si	1198			P value	0.0025
		1991			P value summary	**
		758			Significantly different (P < 0.05)?	Yes
		1004			One- or two-tailed P value?	Two-tailed
					t, df	t=4,342, df=8
					How big is the difference?
					Mean of column A	3425
					Mean of column B	1138
					Difference between means (B - A) ± SEM	-2287 ± 526,6
					95% confidence interval	-3501 to -1072
					R squared (eta squared)	0.7021
					F test to compare variances
					F, DFn, Dfd	4,265, 4, 4
					P value	0.1891
					P value summary	ns
					Significantly different (P < 0.05)?	No
					Normality of Residuals
					Test name	Statistics	P value	Passed normality test (alpha=0,05)?	P value summary
					Anderson-Darling (A2*)	0.406	0.2829	Yes	ns
					D'Agostino-Pearson omnibus (K2)	0.6491	0.7229	Yes	ns
					Shapiro-Wilk (W)	0.9342	0.49	Yes	ns
					Kolmogorov-Smirnov (distance)	0.2053	>0,1000	Yes	ns
					Data analyzed
					Sample size, column A	5
					Sample size, column B	5

## Sheet: Fig 4
	Release of CTX-I fragments (nm) / well					Table Analyzed	Supernatant Day 5-7					Table Analyzed	Supernatant Day 7-9					Table Analyzed	Supernatant Day 9-11
		Day 5-7	Day 7-9	Day 9-11
	RANKL	33.59	195.87	225.11		Column B	RL + Si					Column B	RL+Si					Column B	RL+Si
		198.13	188.46	220.38		vs.	vs,					vs.	vs,					vs.	vs,
		88.50	253.16	251.12		Column A	RL					Column A	RL					Column A	RL
		119.46		279.71
	RANKL +	14.77	92.80	89.36		Unpaired t test						Unpaired t test						Unpaired t test
	Si	25.41	149.34	151.27		P value	0.1043					P value	0.0271					P value	0.003
		90.11	63.24	157.61		P value summary	ns					P value summary	*					P value summary	**
		11.11		160.19		Significantly different (P < 0.05)?	No					Significantly different (P < 0.05)?	Yes					Significantly different (P < 0.05)?	Yes
						One- or two-tailed P value?	Two-tailed					One- or two-tailed P value?	Two-tailed					One- or two-tailed P value?	Two-tailed
						t, df	t=1,913, df=6					t, df	t=3,407, df=4					t, df	t=4,815, df=6
						How big is the difference?						How big is the difference?						How big is the difference?
						Mean of column A	109.9					Mean of column A	212.5					Mean of column A	244.1
						Mean of column B	35.35					Mean of column B	101.8					Mean of column B	139.6
						Difference between means (B - A) ± SEM	-74,59 ± 39,00					Difference between means (B - A) ± SEM	-110,7 ± 32,49					Difference between means (B - A) ± SEM	-104,5 ± 21,70
						95% confidence interval	-170,0 to 20,84					95% confidence interval	-200,9 to -20,49					95% confidence interval	-157,6 to -51,38
						R squared (eta squared)	0.3788					R squared (eta squared)	0.7437					R squared (eta squared)	0.7944
						F test to compare variances						F test to compare variances						F test to compare variances
						F, DFn, Dfd	3,442, 3, 3					F, DFn, Dfd	1,526, 2, 2					F, DFn, Dfd	1,521, 3, 3
						P value	0.3371					P value	0.7917					P value	0.7386
						P value summary	ns					P value summary	ns					P value summary	ns
						Significantly different (P < 0.05)?	No					Significantly different (P < 0.05)?	No					Significantly different (P < 0.05)?	No
						Normality of Residuals						Normality of Residuals						Normality of Residuals
						Test name	Statistics	P value	Passed normality test (alpha=0,05)?	P value summary		Test name	Statistics	P value	Passed normality test (alpha=0,05)?	P value summary		Test name	Statistics	P value	Passed normality test (alpha=0,05)?	P value summary
						Anderson-Darling (A2*)	0.3761	0.3172	Yes	ns		Anderson-Darling (A2*)	N too small					Anderson-Darling (A2*)	0.3156	0.4576	Yes	ns
						D'Agostino-Pearson omnibus (K2)	0.6859	0.7097	Yes	ns		D'Agostino-Pearson omnibus (K2)	N too small					D'Agostino-Pearson omnibus (K2)	0.9102	0.6344	Yes	ns
						Shapiro-Wilk (W)	0.9332	0.5458	Yes	ns		Shapiro-Wilk (W)	0.8689	0.2218	Yes	ns		Shapiro-Wilk (W)	0.9357	0.569	Yes	ns
						Kolmogorov-Smirnov (distance)	0.2022	>0,1000	Yes	ns		Kolmogorov-Smirnov (distance)	0.2664	>0,1000	Yes	ns		Kolmogorov-Smirnov (distance)	0.2229	>0,1000	Yes	ns
						Data analyzed						Data analyzed						Data analyzed
						Sample size, column A	4					Sample size, column A	3					Sample size, column A	4
						Sample size, column B	4					Sample size, column B	3					Sample size, column B	4
