# Supplementary material for: Orthosilicic acid inhibits human osteoclast differentiation and bone resorption
Source: PLoS One. 2024 Oct 15;19(10):e0312169. doi: 10.1371/journal.pone.0312169 (PMC11478830; doi:10.1371/journal.pone.0312169)
Supplement: S2 Data — (XLSX) [file pone.0312169.s002.xlsx]

## Sheet: CtsK
	Gene expression data (dCq values) from RT-qPCR				Table Analyzed	CtsK dCq
	CtsK	48h	72h
	RANKL	-2.41	-4.22		Column C	72h RL
		-2.27	-4.05		vs.	vs,
		-2.88	-4.48		Column A	48h RL
		-2.87	-4.47
		-2.74			Unpaired t test
		-2.31	-3.72		P value	<0,0001
					P value summary	****
					Significantly different (P < 0.05)?	Yes
					One- or two-tailed P value?	Two-tailed
					t, df	t=8,899, df=9
					How big is the difference?
					Mean of column A	-2.58
					Mean of column C	-4.188
					Difference between means (C - A) ± SEM	-1,608 ± 0,1807
					95% confidence interval	-2,017 to -1,199
					R squared (eta squared)	0.8979
					F test to compare variances
					F, DFn, Dfd	1,270, 4, 5
					P value	0.7834
					P value summary	ns
					Significantly different (P < 0.05)?	No
					Normality of Residuals
					Test name	Statistics	P value	Passed normality test (alpha=0,05)?	P value summary
					Anderson-Darling (A2*)	0.5187	0.1447	Yes	ns
					D'Agostino-Pearson omnibus (K2)	2.557	0.2785	Yes	ns
					Shapiro-Wilk (W)	0.8841	0.1173	Yes	ns
					Kolmogorov-Smirnov (distance)	0.204	>0,1000	Yes	ns
					Data analyzed
					Sample size, column A	6
					Sample size, column C	5

## Sheet: TRAP
	Gene expression data (dCq values) from RT-qPCR					Table Analyzed	TRAP dCq
	TRAP	48h	72h
	RANKL	2.19	0.74			Column C	72h RL
		1.72	-0.48			vs.	vs,
		0.62	-0.67			Column A	48h RL
		0.81
		1.03	-1.26			Unpaired t test
		0.43	-0.08			P value	0.0073
						P value summary	**
						Significantly different (P < 0.05)?	Yes
						One- or two-tailed P value?	Two-tailed
						t, df	t=3,448, df=9
						How big is the difference?
						Mean of column A	1.133
						Mean of column C	-0.35
						Difference between means (C - A) ± SEM	-1,483 ± 0,4302
						95% confidence interval	-2,456 to -0,5102
						R squared (eta squared)	0.5692
						F test to compare variances
						F, DFn, Dfd	1,183, 4, 5
						P value	0.8386
						P value summary	ns
						Significantly different (P < 0.05)?	No
						Normality of Residuals
						Test name	Statistics	P value	Passed normality test (alpha=0,05)?	P value summary
						Anderson-Darling (A2*)	0.3471	0.4096	Yes	ns
						D'Agostino-Pearson omnibus (K2)	1.06	0.5885	Yes	ns
						Shapiro-Wilk (W)	0.9272	0.3829	Yes	ns
						Kolmogorov-Smirnov (distance)	0.1973	>0,1000	Yes	ns
